# Supplementary material for: Glycoprotein NMB mediates bidirectional GSC-TAM interactions to promote tumor progression
Source: JCI Insight. 2025 Jul 8;10(13):e187684. doi: 10.1172/jci.insight.187684 (PMC12288892; doi:10.1172/jci.insight.187684)
Supplement: Supplemental table 1 [file jciinsight-10-187684-s149.xlsx]

## Sheet: Sheet1
NSTB ID	Age bracket at time of collection	Sex	New diagnosis vs. recurrent diagnosis	Overall survival - days	Ki-67 Histology		IF staining	ELISA
NU00538	45-54	Male	New	422	0.3		NU00696	NU01485
NU00696	55-64	Male	New	122	0.2		NU01094	NU01808
NU01063	65-74	Female	Recurrent	339	0.2		NU01115	NU00538
NU01094	55-64	Male	New	825	0.4		NU01126	NU02337
NU01115	55-64	Female	New	998	0.2		NU01143	NU01713
NU01126	55-64	Male	New	561	0.3		NU01161	NU01861
NU01143	65-74	Female	New	571	0.4		NU01220	NU02576
NU01161	65-74	Female	New	622	0.4		NU01249	NU01766
NU01197	55-64	Female	Recurrent	874	0.1		NU01260	NU02209
NU01220	55-64	Male	Recurrent	819	0.25		NU01322	NU02446
NU01249	75-84	Female	New	722	0.4		NU01324	NU02411
NU01260	55-64	Male	Recurrent	250	0.1		NU01352	NU02254
NU01322	65-74	Female	New	604	0.2		NU01363	NU02718
NU01324	65-74	Female	New	285	Not reported		NU01482	NU01918
NU01327	55-64	Male	Recurrent	805	Not reported		NU01520	NU01903
NU01352	65-74	Female	New	548	0.2		NU01571	NU01991
NU01363	55-64	Male	New	589	0.4		NU01584	NU02064
NU01478	65-74	Male	New	101	1		NU01631	NU01327
NU01482	25-34	Female	New	999	0.8		NU01644	NU01670
NU01485	<25	Female	Recurrent		80-90%		NU01670	NU02156
NU01520	55-64	Male	New		0.4		NU01918	NU01197
NU01571	65-74	Male	New	273	Not reported		NU01928	NU02326
NU01584	75-84	Male	New	15	0.4		NU02068	NU01478
NU01631	45-54	Male	New		0.4		NU02267	NU01644
NU01644	65-74	Female	New		0.15		NU02594	NU01761
NU01644	65-74	Female	New		0.15		NU02674	NU01793
NU01670	55-64	Female	New	284	Not reported		NU02684	NU01853
NU01670	55-64	Female	New	284	Not reported		NU02829	NU02013
NU01674	65-74	Male	Recurrent	2509	Not reported		NU03043	NU02647
NU01680	75-84	Female	New	365	0.3		NU03053	NU01674
NU01713	45-54	Male	New	1025	0.3			NU02541
NU01761	65-74	Male	Recurrent		0.3			NU01063
NU01766	55-64	Female	New		0.2			NU02120
NU01793	65-74	Female	New		0.4			NU01798
NU01798	65-74	Female	New		0.3			NU02569
NU01808	35-44	Female	New	470	40-50%			NU02203
NU01853	65-74	Female	New	370	Not reported			NU02359
NU01861	55-64	Male	New	297	0.6			NU02618
NU01903	55-64	Male	New	434	60-70%			NU01994
NU01918	55-64	Male	New	474	0.25			NU01680
NU01918	55-64	Male	New	474	0.25
NU01928	75-84	Female	New	202	0.4
NU01991	55-64	Male	New	138	>80%
NU01994	75-84	Male	New		8-10%
NU02013	65-74	Male	New	389	0.2
NU02064	55-64	Female	New		0.5
NU02068	65-74	Male	Recurrent	874	0.7
NU02120	65-74	Female	New		0.2
NU02156	55-64	Male	New		0.4
NU02203	75-84	Female	New	233	0.25
NU02209	55-64	Female	Recurrent	675	0.7
NU02254	55-64	Female	Recurrent	746	0.5
NU02267	45-54	Female	New	460	0.2
NU02326	55-64	Male	Recurrent		0.6
NU02337	45-54	Male	New		0.5
NU02359	75-84	Female	Recurrent	149	0.4
NU02411	55-64	Female	New	389	0.4
NU02446	55-64	Female	New		0.4
NU02541	65-74	Female	New		0.15
NU02569	65-74	Male	New		0.25
NU02576	55-64	Female	Recurrent		0.3
NU02594	90-95	Male	New	20	0.8
NU02618	75-84	Male	New		0.25
NU02647	65-74	Male	New		0.3
NU02674	45-54	Female	New		0.25
NU02684	45-54	Male	Recurrent	824	Not reported
NU02718	55-64	Male	Recurrent		30-40%
NU02829	65-74	Female	New		Not reported
NU03043	55-64	Female	Recurrent		Not reported
NU03053	65-74	Female	Recurrent	644	Not reported
