# Supplementary material for: Glycoprotein NMB mediates bidirectional GSC-TAM interactions to promote tumor progression
Source: JCI Insight. 2025 Jul 8;10(13):e187684. doi: 10.1172/jci.insight.187684 (PMC12288892; doi:10.1172/jci.insight.187684)
Supplement: Supporting data values [file jciinsight-10-187684-s150.xlsx]

## Sheet: Fig. 1E
Control	CT2A	QPP7
50	84.1	79.5
54.3	90.2	81
45.9	77	75.4
	77.5	82.2
	73.5	85.9
	70.2	78.4

## Sheet: Fig. 1G
Control	CT2A	QPP7
29.1	53.1	57.6
33.2	63.9	49.5
27.4	49	63.2
	60.4	65.5
	66.4	69.6
	55.7	60.1

## Sheet: Fig. 1I
Dendritic cell	Total microglia	CD206+ microglia	CD206- microglia	Total macrophage	CD206+ macrophage	CD206- macrophage	Monocytic IMC	Polymorphonuclear IMC
20.5	65.5	80.9	55.8	82.2	93.9	76.8	38	37.4
24.6	69.6	87.8	62.3	85.9	98.7	80.1	43.2	41.1
18	60.1	75.1	50.2	78.4	95.9	69.9	35.7	36.6

## Sheet: Fig. 1K
Dendritic cell	Total microglia	CD206+ microglia	CD206- microglia	Total macrophage	CD206+ macrophage	CD206- macrophage	Monocytic IMC	Polymorphonuclear IMC
22.3	60.4	82.9	48.2	77.5	87.4	63.4	22.4	29.7
26.7	66.4	89.9	53.7	73.5	95.3	67.8	26.7	30.2
20.2	55.7	77.4	43.7	70.2	85.5	58.9	18.9	23.5

## Sheet: Fig. 2A
Cytoplasmic ribosomal proteins	Macrophage markers	Glycolysis in senescence	Oxidative phosphorylation	Flavan-3-ol metabolic pathway	Mitochondrial complex III assembly	Electron transport chain: OXPHOS system in mitochondria	Aerobic glycolysis	Mitochondrial complex IV assembly	Krebs cycle disorders	HIF1A and PPARG regulation of glycolysis
3863.99	2562.63	2420.83	2247.17	2160.53	2082.67	1975.05	1973.74	1951.03	1874.48	1844.57

## Sheet: Fig. 2B
	Time (minutes)	Control			GPNMB
	1.31082	9.21979	13.4424	7.58016	6.75387	33.3435	15.9165
	7.81177	14.6333	16.2982	16.9986	35.9481	38.9546	15.4456
	14.3122	18.3508	18.6317	20.2464	34.1421	37.6934	15.2055
glucose	20.9226	110.884	137.317	88.2905	157.665	183.657	146.599
	27.4314	98.1178	136.199	85.8574	162.884	186.2	143.586
	33.9258	98.5894	136.267	87.3037	168.467	187.234	143.492
oligo	40.5406	55.2108	41.9879	62.4223	77.362	89.0782	63.4266
	47.0429	53.5865	39.866	58.5215	81.4667	89.6821	66.9456
	53.553	53.837	39.6278	56.6499	83.5028	90.7995	70.0286
fccp	60.1689	66.7697	68.9599	55.6548	78.6455	96.5709	90.5912
	66.6769	64.3225	66.1373	51.0652	80.9186	96.008	91.6057
	73.1808	65.1533	66.6739	50.3129	81.1319	98.2446	96.2327
2dg	79.8075	20.5564	21.4953	23.5079	22.9294	23.4186	17.5602
	86.323	29.2509	25.6819	29.2864	26.0443	24.7466	18.1653
	92.8274	20.8674	24.9312	28.8024	27.4947	25.4186	20.287
[truncated: 1 more columns]

## Sheet: Fig. 2C
	Time (minutes)	Control			GPNMB
	1.31082	36.1524	47.7668	38.5858	32.5314	37.7826	24.8028
	7.81177	37.0384	50.69	45.4578	42.575	47.015	38.4918
	14.3122	37.7878	52.4213	49.0237	45.4358	43.338	39.8266
glucose	20.9226	75.5425	89.945	86.0368	100.102	106.116	119.299
	27.4314	71.7269	83.0328	77.9957	88.8945	99.7348	119.704
	33.9258	71.9926	78.9882	73.999	84.0233	95.5916	113.52
oligo	40.5406	40.5813	70.2314	61.1864	61.2853	75.6907	52.7356
	47.0429	41.1904	70.2546	58.2462	58.6068	74.5476	52.3151
	53.553	40.6736	69.4804	54.9057	57.5823	74.8249	51.3114
fccp	60.1689	42.8005	74.9357	64.5825	69.787	61.8661	59.7693
	66.6769	41.8213	73.7556	56.7774	64.1978	60.9425	57.4801
	73.1808	45.1322	74.4943	54.2277	61.3287	60.3727	56.1518
2dg	79.8075	37.5839	31.4942	43.2331	52.3666	46.5106	46.6599
	86.323	40.3034	36.0616	43.8725	52.0781	47.9388	44.6065
	92.8274	40.7119	36.0855	49.44	53.3658	48.5043	45.0494
[truncated: 1 more columns]

## Sheet: Fig. 2D
	Time (minutes)	shC CM						#2 CM						#4 CM																														Group 10
	1.31082	24.8665	29.7748	21.4591	24.0399	17.405	23.8501	9.33531	18.4263	16.3405	11.6437	17.2218	12.8345	18.5024	10.2988	13.988	12.8589	22.2004	15.5892
	7.81177	25.5833	30.833	21.5135	18.3364	20.3785	27.6302	18.0787	24.4773	20.9077	19.5815	25.0796	18.3219	22.7179	22.0336	23.2299	21.4571	24.9386	23.174
	14.3122	24.5745	30.298	21.8156	19.7082	21.0527	23.3415	19.1717	26.7929	24.5774	20.4717	30.5233	20.1143	23.9553	23.0156	22.3301	22.9458	25.3849	23.4373
glucose	20.9226	138.645	136.324	125.988	176.204	152.978	145.016	80.5672	73.8165	106.01	123.927	131.234	107.623	77.0468	97.2871	63.412	99.849	70.6697	84.1799
	27.4314	121.649	123.773	114.478	142.996	127.619	124.475	58.2329	84.4335	84.2853	113.02	101.156	95.1415	79.8907	81.3429	67.1211	104.094	68.9548	85.2473
	33.9258	114.403	120.241	113.714	120.94	116.317	116.172	63.0254	85.4241	82.3596	108.349	93.0356	89.0622	76.6872	76.8494	61.257	98.1023	83.628	88.5145
oligo	40.5406	62.3772	111.991	61.2884	79.7863	118.168	119.594	83.6824	63.4621	66.1367	46.0939	53.0233	41.8	40.6339	54.3441	94.5057	52.2116	28.8803	79.1153
	47.0429	69.9685	114.087	60.7027	106.548	119.085	119.269	89.4958	60.0976	63.4216	49.302	50.3236	41.119	44.6359	54.0061	77.4887	59.5568	36.6803	70.3008
	53.553	67.1106	118.65	65.1228	105.394	117.97	117.405	94.3837	67.3731	67.0373	48.9147	48.7149	48.3426	47.6803	53.9231	77.3047	57.8689	34.4109	79.8197
fccp	60.1689	129.39	136.728	127.214	125.563	127.447	127.506	103.387	128.23	132.5	120.661	138.569	117.717	127.44	138.287	119.077	128.386	148.017	138.682
	66.6769	119.593	122.226	115.094	111.962	121.725	118.22	95.413	121.623	121.574	111.85	122.613	109.698	124.156	127.797	111.732	119.316	136.279	129.978
	73.1808	121.205	121.493	113.57	110.132	121.081	116.653	95.3733	120.71	121.059	111.109	120.332	107.054	123.454	125.68	110.606	115.23	132.187	126.566
2dg	79.8075	75.7695	88.7925	71.9488	71.2072	83.5663	76.8113	52.9063	57.6003	14.3959	18.4998	15.3209	19.0795	50.5679	99.2819	70.3253	78.3864	25.4394	46.9213
	86.323	52.4508	58.7554	46.9523	40.9768	58.6837	45.1569	42.869	50.9456	18.0694	11.7943	12.4444	14.657	46.5049	75.6818	59.8693	69.9628	19.7418	40.0529
	92.8274	37.2667	39.8731	31.3588	22.4368	41.2229	29.2705	34.8185	34.7337	18.5484	17.9819	13.2301	15.1595	38.1039	59.9602	50.0916	58.1442	15.2649	34.5631

## Sheet: Fig. 2E
	Time (minutes)	shC CM						#2 CM						#4 CM																														Group 10
	1.31082	16.456	16.4496	17.3029	11.2701	15.3153	8.91659	8.32311	2.63027	5.95948	11.9392	6.72423	23.3721	13.383	6.98513	9.65262	6.27147	1.89296	6.0775
	7.81177	19.4655	19.666	22.3507	15.281	17.0048	12.8483	9.29991	13.7791	11.4469	19.7155	15.6466	18.4171	21.6545	12.1245	12.4843	13.0241	7.36639	7.36082
	14.3122	21.018	20.8942	24.0085	17.523	16.9672	14.0634	10.7875	14.8381	16.8324	20.7812	18.5048	20.538	22.155	13.7449	11.369	14.4305	8.31106	7.0217
glucose	20.9226	118.041	93.2348	115.952	111.185	131.529	107.967	57.7557	61.219	85.8958	92.0018	73.1898	98.9104	85.2867	59.0045	59.5265	53.5528	59.1096	56.2342
	27.4314	113.878	97.5111	110.239	110.484	103.48	90.0213	55.4999	61.9725	86.4995	93.3805	56.0005	98.8019	72.0649	58.0315	61.9166	45.2124	34.0651	55.378
	33.9258	110.884	91.2827	102.802	111.278	115.502	82.9687	66.1949	56.4372	80.3104	90.5371	54.1974	91.2746	72.6662	62.1807	62.8708	50.0106	34.4378	50.0894
oligo	40.5406	103.299	69.1245	105.233	88.0961	110.111	86.2176	69.4327	28.4423	66.9059	103.635	56.5198	140.387	92.3615	72.1638	66.9541	60.7406	46.7661	38.3847
	47.0429	113.01	69.5687	111.814	98.2954	118.898	93.014	84.6986	54.8636	67.7694	105.61	63.3768	139.056	101.639	79.828	75.7622	66.4438	53.4823	43.8555
	53.553	117.818	62.7024	115.203	102.149	119.244	95.2427	84.0034	66.8175	70.4739	104.783	69.3963	137.536	104.097	81.3771	74.7278	66.0646	52.6227	42.6158
fccp	60.1689	144.623	72.0755	135.496	117.994	133.382	123.678	92.4913	60.6669	82.7783	110.532	79.9771	146.87	118.746	94.8886	89.8143	77.6047	63.2203	52.993
	66.6769	143.682	62.9143	124.358	109.461	126.701	114.793	95.4958	63.6571	83.3383	110.154	78.1331	135.802	120.233	97.5711	91.739	81.2335	68.0446	54.9315
	73.1808	138.086	53.1496	118.705	107.739	129.186	112.153	100.738	63.1968	87.8678	110.083	72.4348	137.418	117.64	97.7861	92.0874	80.9963	67.156	54.6017
2dg	79.8075	14.9141	52.7663	39.046	32.5844	43.9402	16.2045	65.2467	40.29	18.833	19.0417	40.6699	16.7938	11.939	39.1984	34.9499	26.3653	32.7384	48.2663
	86.323	15.1092	59.4275	29.8687	37.1341	27.4357	15.7726	89.6238	59.2563	15.0676	18.4668	36.75	10.8713	12.4617	34.2686	20.4341	27.4331	32.1153	37.3125
	92.8274	15.4303	31.2225	22.3531	44.5489	24.9242	13.1915	95.7336	48.1111	11.969	19.9247	37.7707	14.84	12.0334	35.5727	28.0338	26.1057	20.1125	25.7648

## Sheet: Fig. 2F
Control	GPNMB
0.974419	1.35076
1.10724	1.48284
0.918337	1.32419

[truncated: 59 more sheets: Fig. 2G, Fig. 2H, Fig. 2I, Fig. 2J, Fig. 2K, Fig. 2L, Fig. 2M, Fig. 2N, Fig. 3B, Fig. 3J, Fig. 3L, Fig. 3N, Fig. 3P, Fig. 4B, Fig. 4E, Fig. 4F, Fig. 4G, Fig. 4H, Fig. 4L, Fig. 4N …]
